# Supplementary material for: Particle-based simulations of polarity establishment reveal stochastic promotion of Turing pattern formation
Source: PLoS Comput Biol. 2018 Mar 12;14(3):e1006016. doi: 10.1371/journal.pcbi.1006016 (PMC5864077; doi:10.1371/journal.pcbi.1006016)
Supplement: S1 Dataset — This .zip file contains a General folder with code for procedures described in the main text, and folders with data and code to render data-based parts of Figs 2–10. (ZIP) [file pcbi.1006016.s004.zip]

Archive with 195 entries (164 files):
- Fig10/
- Fig10/.DS_Store
- __MACOSX/
- __MACOSX/Fig10/
- __MACOSX/Fig10/._.DS_Store
- Fig10/fig10_data.mat
- __MACOSX/Fig10/._fig10_data.mat
- Fig10/render_fig10.m
- __MACOSX/Fig10/._render_fig10.m
- __MACOSX/._Fig10
- Fig2/
- Fig2/.DS_Store
- __MACOSX/Fig2/
- __MACOSX/Fig2/._.DS_Store
- Fig2/fig2_data.mat
- __MACOSX/Fig2/._fig2_data.mat
- Fig2/fig2_paneli_data.mat
- __MACOSX/Fig2/._fig2_paneli_data.mat
- Fig2/fig2_panelii_data.mat
- __MACOSX/Fig2/._fig2_panelii_data.mat
- Fig2/fig2_paneliii_data.mat
- __MACOSX/Fig2/._fig2_paneliii_data.mat
- Fig2/render_fig2.m
- __MACOSX/Fig2/._render_fig2.m
- __MACOSX/._Fig2
- Fig3/
- Fig3/.DS_Store
- __MACOSX/Fig3/
- __MACOSX/Fig3/._.DS_Store
- Fig3/fig3_data.mat
- __MACOSX/Fig3/._fig3_data.mat
- Fig3/render_fig3.m
- __MACOSX/Fig3/._render_fig3.m
- __MACOSX/._Fig3
- Fig4/
- Fig4/.DS_Store
- __MACOSX/Fig4/
- __MACOSX/Fig4/._.DS_Store
- Fig4/fig4A_pbdata.mat
- __MACOSX/Fig4/._fig4A_pbdata.mat
- Fig4/fig4A_RDEdata.mat
- __MACOSX/Fig4/._fig4A_RDEdata.mat
- Fig4/fig4B_data.mat
- __MACOSX/Fig4/._fig4B_data.mat
- Fig4/render_fig4.m
- __MACOSX/Fig4/._render_fig4.m
- __MACOSX/._Fig4
- Fig5/
- Fig5/.DS_Store
- __MACOSX/Fig5/
- __MACOSX/Fig5/._.DS_Store
- Fig5/fig5a_data.mat
- __MACOSX/Fig5/._fig5a_data.mat
- Fig5/fig5b_data.mat
- __MACOSX/Fig5/._fig5b_data.mat
- Fig5/fig5c_data.mat
- __MACOSX/Fig5/._fig5c_data.mat
- Fig5/fig5d_data.mat
- __MACOSX/Fig5/._fig5d_data.mat
- Fig5/render_fig5.m
- __MACOSX/Fig5/._render_fig5.m
- __MACOSX/._Fig5
- Fig6/
- Fig6/.DS_Store
- __MACOSX/Fig6/
- __MACOSX/Fig6/._.DS_Store
- Fig6/fig6_data.mat
- __MACOSX/Fig6/._fig6_data.mat
- Fig6/render_fig6.m
- __MACOSX/Fig6/._render_fig6.m
- __MACOSX/._Fig6
- Fig7/
- Fig7/.DS_Store
- __MACOSX/Fig7/
- __MACOSX/Fig7/._.DS_Store
- Fig7/fig7_data.mat
- __MACOSX/Fig7/._fig7_data.mat
- Fig7/jbfill.m
- __MACOSX/Fig7/._jbfill.m
- Fig7/render_fig7.m
- __MACOSX/Fig7/._render_fig7.m
- Fig7/superbar.m
- __MACOSX/Fig7/._superbar.m
- Fig7/supererr.m
- __MACOSX/Fig7/._supererr.m
- __MACOSX/._Fig7
- Fig8/
- Fig8/.DS_Store
- __MACOSX/Fig8/
- __MACOSX/Fig8/._.DS_Store
- Fig8/fig8_data.mat
- __MACOSX/Fig8/._fig8_data.mat
- Fig8/render_fig8.m
- __MACOSX/Fig8/._render_fig8.m
- __MACOSX/._Fig8
- Fig9/
- Fig9/.DS_Store
- __MACOSX/Fig9/
- __MACOSX/Fig9/._.DS_Store
- Fig9/fig9_Hcurves.mat
- __MACOSX/Fig9/._fig9_Hcurves.mat
- Fig9/fig9_timecourse.mat
- __MACOSX/Fig9/._fig9_timecourse.mat
- Fig9/render_fig9.m
- __MACOSX/Fig9/._render_fig9.m
- __MACOSX/._Fig9
- General/
- General/.DS_Store
- __MACOSX/General/
- __MACOSX/General/._.DS_Store
- General/CoordExtractor.m
- __MACOSX/General/._CoordExtractor.m
- General/Empirical Fitting/
- General/Empirical Fitting/empiricalFitSim.m
- __MACOSX/General/Empirical Fitting/
- __MACOSX/General/Empirical Fitting/._empiricalFitSim.m
- General/Empirical Fitting/objectiveFnkfkr_konkoff.m
- __MACOSX/General/Empirical Fitting/._objectiveFnkfkr_konkoff.m
- General/Empirical Fitting/objectiveFnkfonly_konkoff.m
- __MACOSX/General/Empirical Fitting/._objectiveFnkfonly_konkoff.m
- General/Empirical Fitting/optimizeObjectivekfkr_konkoff.m
- __MACOSX/General/Empirical Fitting/._optimizeObjectivekfkr_konkoff.m
- General/Empirical Fitting/targetODEkfkr_konkoff.m
- __MACOSX/General/Empirical Fitting/._targetODEkfkr_konkoff.m
- __MACOSX/General/._Empirical Fitting
- General/GeneratePDEInitEquiv_fromPB.m
- __MACOSX/General/._GeneratePDEInitEquiv_fromPB.m
- General/LSA/
- General/LSA/lsa_eta1.m
- __MACOSX/General/LSA/
- __MACOSX/General/LSA/._lsa_eta1.m
- General/LSA/parameters_eta1_polar.m
- __MACOSX/General/LSA/._parameters_eta1_polar.m
- General/LSA/rates.m
- __MACOSX/General/LSA/._rates.m
- General/LSA/rates_full.m
- __MACOSX/General/LSA/._rates_full.m
- __MACOSX/General/._LSA
- General/make_q3D_pb_inits.m
- __MACOSX/General/._make_q3D_pb_inits.m
- General/Overview.docx
- __MACOSX/General/._Overview.docx
- General/PB_Hfn_clustQuant.m
- __MACOSX/General/._PB_Hfn_clustQuant.m
- General/pbsim_2d.m
- __MACOSX/General/._pbsim_2d.m
- General/pbsim_q3d.m
- __MACOSX/General/._pbsim_q3d.m
- General/PDE_Hfn_clustQuant_600s1800s.m
- __MACOSX/General/._PDE_Hfn_clustQuant_600s1800s.m
- General/QTWriter-master-2/
- General/QTWriter-master-2/.DS_Store
- __MACOSX/General/QTWriter-master-2/
- __MACOSX/General/QTWriter-master-2/._.DS_Store
- General/QTWriter-master-2/COPYRIGHT
- __MACOSX/General/QTWriter-master-2/._COPYRIGHT
- General/QTWriter-master-2/getframebg.m
- __MACOSX/General/QTWriter-master-2/._getframebg.m
- __MACOSX/General/QTWriter-master-2/._peaks.mov
- General/QTWriter-master-2/QTWriter/
- General/QTWriter-master-2/QTWriter/QTWriter.m
- __MACOSX/General/QTWriter-master-2/QTWriter/
- __MACOSX/General/QTWriter-master-2/QTWriter/._QTWriter.m
- __MACOSX/General/QTWriter-master-2/._QTWriter
- General/QTWriter-master-2/qtwriter_benchmark.m
- __MACOSX/General/QTWriter-master-2/._qtwriter_benchmark.m
- General/QTWriter-master-2/qtwriter_unittest.m
- __MACOSX/General/QTWriter-master-2/._qtwriter_unittest.m
- General/QTWriter-master-2/README.md
- __MACOSX/General/QTWriter-master-2/._README.md
- General/QTWriter-master-2/References/
- General/QTWriter-master-2/References/qtff.pdf
- __MACOSX/General/QTWriter-master-2/References/
- __MACOSX/General/QTWriter-master-2/References/._qtff.pdf
- __MACOSX/General/QTWriter-master-2/._References
- General/QTWriter-master-2/strpenddemo.m
- __MACOSX/General/QTWriter-master-2/._strpenddemo.m
- __MACOSX/General/QTWriter-master-2/._strpenddemo.mov
- __MACOSX/General/._QTWriter-master-2
- General/RDE_2D.m
- __MACOSX/General/._RDE_2D.m
- General/RDE_q3D.m
- __MACOSX/General/._RDE_q3D.m
- General/RDE_volAdj3D.m
- __MACOSX/General/._RDE_volAdj3D.m
- General/sqEuclTorus_mex.c
- __MACOSX/General/._sqEuclTorus_mex.c
- General/sqEuclTorus_mex.mexa64
- __MACOSX/General/._sqEuclTorus_mex.mexa64
- General/sqEuclTorus_mex.mexmaci64
- __MACOSX/General/._sqEuclTorus_mex.mexmaci64
- General/vis_2d_clust_Cdc42T_postCentering.m
- __MACOSX/General/._vis_2d_clust_Cdc42T_postCentering.m
- __MACOSX/General/._~$erview.docx
- __MACOSX/._General
