# Supplementary material for: Particle-based simulations of polarity establishment reveal stochastic promotion of Turing pattern formation
Source: PLoS Comput Biol. 2018 Mar 12;14(3):e1006016. doi: 10.1371/journal.pcbi.1006016 (PMC5864077; doi:10.1371/journal.pcbi.1006016)
Supplement: S1 Dataset — This .zip file contains a General folder with code for procedures described in the main text, and folders with data and code to render data-based parts of Figs 2–10. (ZIP) [file pcbi.1006016.s004.zip › Fig2/render_fig2.m]

figure; hold on
load('fig2_data');
plot(D,y1,'-.k');
plot(D,y2,'r-')
plot(D,y3,'--','color',[0 0.5 0.4]);
plot(D,y4','marker','diamond','linestyle','none','markerfacecolor',[0.85 0.65 0.13],'markeredgecolor','none');
set(gca,'xlim',[10^-6 10^0],'ylim',[10^-6 10^-1],'xscale','log','yscale','log');
