# Supplementary material for: Particle-based simulations of polarity establishment reveal stochastic promotion of Turing pattern formation
Source: PLoS Comput Biol. 2018 Mar 12;14(3):e1006016. doi: 10.1371/journal.pcbi.1006016 (PMC5864077; doi:10.1371/journal.pcbi.1006016)
Supplement: S1 Dataset — This .zip file contains a General folder with code for procedures described in the main text, and folders with data and code to render data-based parts of Figs 2–10. (ZIP) [file pcbi.1006016.s004.zip › Fig4/render_fig4.m]

%%%%%%%%%%%%%%%%%%%%%%%%%%%
% Componenets for Panel A.
%%%%%%%%%%%%%%%%%%%%%%%%%%%

load('fig4A_pbdata')
figure; % Particle-based part of panel A.
% 1 second PB simulation
subplot(1,3,1); hold on; box on;
plot(pb_1s.x,pb_1s.y,'r.','linestyle','none','markersize',6);
plot([-2 -1.5],[-2 -2],'k','linewidth',4)
axis([-2.57 2.57 -2.57 2.57]);
axis image;
set(gca,'xtick',[],'ytick',[])
% 100 second PB simulation
subplot(1,3,2); hold on; box on;
plot(pb_100s.x,pb_100s.y,'r.','linestyle','none','markersize',6);
plot([-2 -1.5],[-2 -2],'k','linewidth',4)
axis([-2.57 2.57 -2.57 2.57]);
axis image;
set(gca,'xtick',[],'ytick',[])
% 200 second PB simulation
subplot(1,3,3); hold on; box on;
plot(pb_200s.x,pb_200s.y,'r.','linestyle','none','markersize',6);
plot([-2 -1.5],[-2 -2],'k','linewidth',4)
axis([-2.57 2.57 -2.57 2.57]);
axis image;
set(gca,'xtick',[],'ytick',[])

load('fig4A_RDEdata');

figure; % Reaction-diffusion part of panel A.
colormap(jet);
% 1 second RDE simulation
subplot(1,3,1); hold on; box on; 
imagesc(RDE_1s.x,RDE_1s.y,RDE_1s.c);
plot([-2 -1.5],[-2 -2],'k','linewidth',4);
axis([-2.57 2.57 -2.57 2.57]);
axis image
set(gca,'xtick',[],'ytick',[]);
clb=colorbar;
clb.Location = 'SouthOutside';
set(gca,'clim',[0 3000]);

subplot(1,3,2); hold on; box on; 
imagesc(RDE_100s.x,RDE_100s.y,RDE_100s.c);
plot([-2 -1.5],[-2 -2],'k','linewidth',4);
axis([-2.57 2.57 -2.57 2.57]);
axis image
set(gca,'xtick',[],'ytick',[]);
clb=colorbar;
clb.Location = 'SouthOutside';
set(gca,'clim',[0 3000]);

subplot(1,3,3); hold on; box on; 
imagesc(RDE_200s.x,RDE_200s.y,RDE_200s.c);
plot([-2 -1.5],[-2 -2],'k','linewidth',4);
axis([-2.57 2.57 -2.57 2.57]);
axis image
set(gca,'xtick',[],'ytick',[]);
clb=colorbar;
clb.Location = 'SouthOutside';
set(gca,'clim',[0 3000]);

figure; % The last panel for the RDE;
        % Easier to have separate color scaling on a new figure
colormap(jet)
subplot(1,3,3); hold on; box on; % to enforce same sizing
imagesc(RDE_600s.x,RDE_600s.y,RDE_600s.c);
plot([-2 -1.5],[-2 -2],'k','linewidth',4);
axis([-2.57 2.57 -2.57 2.57]);
axis image
set(gca,'xtick',[],'ytick',[]);
clb=colorbar;
clb.Location = 'SouthOutside';
set(gca,'clim',[0 100000]);

%%%%%%%%%%%%%%%%%%%%%%%%%%%
% Componenets for Panel B.
%%%%%%%%%%%%%%%%%%%%%%%%%%%
load('fig4B_data');
figure;
histogram2('xbinedges',pb_hist.xedges,'ybinedges',pb_hist.yedges,'bincounts',pb_hist.values,'facecolor','r')
figure;
histogram2('xbinedges',rde_hist.xedges,'ybinedges',rde_hist.yedges,'bincounts',rde_hist.values,'facecolor','r')
