# Supplementary material for: Particle-based simulations of polarity establishment reveal stochastic promotion of Turing pattern formation
Source: PLoS Comput Biol. 2018 Mar 12;14(3):e1006016. doi: 10.1371/journal.pcbi.1006016 (PMC5864077; doi:10.1371/journal.pcbi.1006016)
Supplement: S1 Dataset — This .zip file contains a General folder with code for procedures described in the main text, and folders with data and code to render data-based parts of Figs 2–10. (ZIP) [file pcbi.1006016.s004.zip › Fig8/render_fig8.m]

load('fig8_data');
figure;
subplot(2,3,1); hold on; box on;
plot(pb100.x,pb100.y,'r.','linestyle','none');
plot([-4 -3],[-4 -4],'k','linewidth',4);
set(gca,'xtick',[],'ytick',[]);
axis image;
axis([-4.4311 4.4311 -4.4311 4.4311]);
subplot(2,3,2); hold on; box on;
plot(pb200.x,pb200.y,'r.','linestyle','none');
plot([-4 -3],[-4 -4],'k','linewidth',4);
set(gca,'xtick',[],'ytick',[]);
axis image;
axis([-4.4311 4.4311 -4.4311 4.4311]);
subplot(2,3,3); hold on; box on;
plot(pb600.x,pb600.y,'r.','linestyle','none');
plot([-4 -3],[-4 -4],'k','linewidth',4);
set(gca,'xtick',[],'ytick',[]);
axis image;
axis([-4.4311 4.4311 -4.4311 4.4311]);

subplot(2,3,4)
histogram2('xbinedges',pb100_hist.x,'ybinedge',pb100_hist.y,'bincount',pb100_hist.counts,'facecolor','r');
subplot(2,3,5)
histogram2('xbinedges',pb200_hist.x,'ybinedge',pb200_hist.y,'bincount',pb200_hist.counts,'facecolor','r');
subplot(2,3,6)
histogram2('xbinedges',pb600_hist.x,'ybinedge',pb600_hist.y,'bincount',pb600_hist.counts,'facecolor','r');
