# Supplementary material for: Particle-based simulations of polarity establishment reveal stochastic promotion of Turing pattern formation
Source: PLoS Comput Biol. 2018 Mar 12;14(3):e1006016. doi: 10.1371/journal.pcbi.1006016 (PMC5864077; doi:10.1371/journal.pcbi.1006016)
Supplement: S1 Dataset — This .zip file contains a General folder with code for procedures described in the main text, and folders with data and code to render data-based parts of Figs 2–10. (ZIP) [file pcbi.1006016.s004.zip › Fig9/render_fig9.m]

%%%%%%%%%%%%%%%%%%%%%%%%%%%%%%%%%
% The H(r=2 um) timecourse panel
%%%%%%%%%%%%%%%%%%%%%%%%%%%%%%%%%
load('fig9_timecourse');
colors=flipud(colors);
figure; hold on;
plot(pb1.t,pb1.h,'k','marker','square','markerfacecolor',colors(1,:),'markeredgecolor',colors(1,:));
plot(pb2.t,pb2.h,'k','marker','square','markerfacecolor',colors(2,:),'markeredgecolor',colors(2,:));
plot(pb3.t,pb3.h,'k','marker','square','markerfacecolor',colors(3,:),'markeredgecolor',colors(3,:));
plot(rde1.t,rde1.h,'k','marker','^','markerfacecolor',colors(1,:),'markeredgecolor',colors(1,:));
% order is flipped to get front/back arrangement the same as the main fig.
plot(rde3.t,rde3.h,'k','marker','^','markerfacecolor',colors(3,:),'markeredgecolor',colors(3,:));
plot(rde2.t,rde2.h,'k','marker','^','markerfacecolor',colors(2,:),'markeredgecolor',colors(2,:));
axis([0 1800 -0.1 3])


%%%%%%%%%%%%%%%%%%%%%%%%%%%%%%%%%
% The H(r) @ final time plots
%%%%%%%%%%%%%%%%%%%%%%%%%%%%%%%%%
load('fig9_Hcurves');
figure; hold on;
plot(pb1.r,pb1.h,'k','marker','square','markerfacecolor',colors(2,:),'markeredgecolor',colors(2,:));
plot(pb2.r,pb2.h,'k','marker','square','markerfacecolor',colors(3,:),'markeredgecolor',colors(3,:));
plot(pb3.r,pb3.h,'k','marker','square','markerfacecolor',colors(4,:),'markeredgecolor',colors(4,:));
plot(prepol.r,prepol.h,'k','marker','diamond','markerfacecolor',colors(1,:),'markeredgecolor','k');
axis([0 4 0 3])
