# Supplementary material for: Particle-based simulations of polarity establishment reveal stochastic promotion of Turing pattern formation
Source: PLoS Comput Biol. 2018 Mar 12;14(3):e1006016. doi: 10.1371/journal.pcbi.1006016 (PMC5864077; doi:10.1371/journal.pcbi.1006016)
Supplement: S1 Dataset — This .zip file contains a General folder with code for procedures described in the main text, and folders with data and code to render data-based parts of Figs 2–10. (ZIP) [file pcbi.1006016.s004.zip › General/Empirical Fitting/targetODEkfkr_konkoff.m]

function dy = targetODEkfkr_konkoff(t,y,kf,kr,konA,koffA,konB,koffB,Ar)
% Values of A,B,C here are in particles
% Amemb Acyto Bmemb Bcyto Cmemb
% kf here is in um^2/s
% Ar (domain area) is in um2

dy=zeros(5,1);
% Am
dy(1) = -kf/Ar*y(1)*y(3) + kr*y(5) - koffA*y(1) + konA*y(2);

% Ac
dy(2) = -konA*y(2) + koffA*y(1);

% Bm
dy(3) = -kf/Ar*y(1)*y(3) + kr*y(5) - koffB*y(3) + konB*y(4);

% Bc
dy(4) = -konB*y(4) + koffB*y(3);

% C
dy(5) =  kf/Ar*y(1)*y(3) - kr*y(5);

end
